# Supplementary material for: The Impact of Ivermectin on Immune Response and Wound Healing in a Mouse Model Infected With Leishmania major
Source: J Trop Med. 2025 Aug 17;2025:5579789. doi: 10.1155/jotm/5579789 (PMC12375860; doi:10.1155/jotm/5579789)
Supplement: Supporting Information — Additional supporting information can be found online in the Supporting Information section. [file 5579789.f1.xlsx]

## Sheet: Sheet1
	Glucantime +Ivermectin			Glucantime			Ivermectin			Control
	Mean	SD	N	Mean	SD	N	Mean	SD	N	Mean	SD	N
week1	9.37	1.23	5	11.35	1.54	5	11.2	0.36	5	9.08	0.87	5
week2	9.5	1.17	5	11.08	1.53	5	11.25	0.5	5	10.67	0.84	5
week3	9.16	1.2	5	10.58	1.61	5	10.87	0.75	5	12.16	0.91	5
week4	8.83	1.39	5	10.08	1.49	5	10.62	0.66	5	13.16	0.75	5
week5	8.41	1.15	5	9.7	1.44	5	10.3	0.64	5	14	0.67	5
week6	8.16	0.94	5	8.95	1.29	5	10	0.66	5	14.95	0.53	5
						Mean and standard diviation of lesion size
